# Supplementary material for: Rapid Quantification of Microvessels of Three-Dimensional Blood–Brain Barrier Model Using Optical Coherence Tomography and Deep Learning Algorithm
Source: Biosensors (Basel). 2023 Aug 15;13(8):818. doi: 10.3390/bios13080818 (PMC10452445; doi:10.3390/bios13080818)
Supplement: Supplementary file 1 [file biosensors-13-00818-s001.zip]

Archive with 1 entries (1 files):
- biosensors-2480454-supplementary.pdf
